# Supplementary material for: Abnormal Expression of Synaptic and Extrasynaptic GABAA Receptor Subunits in the Dystrophin-Deficient mdx Mouse
Source: Int J Mol Sci. 2022 Oct 20;23(20):12617. doi: 10.3390/ijms232012617 (PMC9604073; doi:10.3390/ijms232012617)
Supplement: Supplementary file 1 [file ijms-23-12617-s001.zip]

Archive with 1 entries (1 files):
- ijms-1845994-supplementary.pdf
